# Supplementary material for: New epidemiological aspects of visceral and cutaneous leishmaniasis in Taza, Morocco
Source: Parasit Vectors. 2016 Nov 29;9:612. doi: 10.1186/s13071-016-1910-x (PMC5129210; doi:10.1186/s13071-016-1910-x)
Supplement: Additional file 1: Table S1. — Distribution of leishmaniasis cases in different localities of Taza Province in relation to year (between 2007–2014) (XLSX 19 kb) [file 13071_2016_1910_MOESM1_ESM.xlsx]

## Sheet: Feuil1
Sectors	Localities	Years
		2007	2008	2009	2010	2011	2012	2013	2014
Taza high	Chouhada						3	12	7
	Ain lahjal								1
	abbatoires	1					1	2	6
	KOUCHA								3
	triba								1
	q militaire								2
	Chakka								1
	jamaa lakbir								1
	mimouna								2
	TENNIS							1	2
	IMAM ALI								1
	SEDDIKI								2
	BIN LAARASSI								1
	Andalouss								2
	Mansouri								1
	Maghrawa								1
	Q ben khlifa								1
	Taoussia								1
	Bab mrouj	1	1	1		9	7	9	12
	Q forage								1
	Al wahda								1
	bab rih							5	2
	bab chriaa								1
	zaouia								2
	imam mlek								1
	Moustaqbal								1
	Bab zitouna	2	3	7	73	24	60	66	62
	bloc						1
	el yassmine								2
	Bab tété		1	1	30	15	16	18	25
	Oued dfali								1
	Bouhjar								1
	Bit goulem								1
	Jiyarine	2
	Derb bni touzine								1
	Zaoui								1
	ZKAK ALOUALI								1
	AHARRACH								1
Beni lent	Bni makkoura			1
	Douar laassasla			1
	doar laalahme	1							1
	Mtaghra				1
	Beni lent	2	1			1		2
	Bab ramla							1
	Touahar			1
Bab marzouka	Bab Merzouka		2						1
	Tijgravane						1
Gueldamane	hammou meftah								1
	Oued lhaj						1		1
	Becheine
	Zrhane						1
	Gueldamane center		1	2	1		1	1
Tahla	Hay al Fath	5		1			1		15
	Tijjaout					1		3	10
	Ain zakkour					1
	Ain el Fouki							2	2
	Ait boutaleb							1
	Takkadoum						1	1
	Med souiri			1
	Ait Boutayeb			1				1	1
	Al quods			2	11	12	13	3
	Ain fendal							2
	Kalaa					5		1
	Hay massira				1		1
	Koudiat					6		2
	Smiaa					1		2
	Oued dahhab							1
	Nahda			1
	Rue de résidence						2
	Tahla	1	1				2		2
	Qr adm				1
	Al Amal			1	2	17	2	3	12
	Bouzalmane			1		14	9	7
	Belle vue						1	1
	Dakhla					1
Ait seghrouchen	Ait seghrouchen		1		10	7
Matmata	Matmata				1	1	1
Oued amlil	Dour Boudaoued							1
	Lot Hossein					1
	Kaouane	1				1		2	3
	Municipalité				1
	Kharouba						1
	Douar snad						1
	Douar tiche						1
	Oued amlil center	3	2	6	3	2	2	7	2
	Al ouhda							1
	Lakhribate						1	1
	Lamtahane	1		1			2	1	2
Bouhlou	Dour bni mter	1			1			2
	Lamtaher
	Dour kliaa	1		1	1		1	1	7
	Thar boumya							1	1
	Bouhlou centre	3				7	3	16	15
	Aghbal					2		1
	Smimou		2						2
	Dhar bouness			1	1		1
	Afragh			1	2			1
	Seffah		1	4	3	2	4	2	2
	Lamtahouan	1				1
	Sidi mimoun			1	6		2
	Thar sidi alal							1
	Dour seffah	1				1			14
	Koudia					1	7		1
	Oued azhou						1
	Dour afrague								5
	Dour kaouane				2		9	7	3
	Kibal
	Dour hajebe		1					1
	Lamhajja	1		1			2
	Lamsahla	1
Bouchefaa	Bouchfaa	3	1		4	2	7	4	4
	Ain souyak	1
	Bab left						1
	Bni warden					1
	Dour sahla				2	1	5	1
	Lamrabtine						1
	Bin Souaki		1	1	1	1	1
	Dour Bouayache							1
	Aghbal					1		1
Bni frassen	Dor koubae								1
	Douar laflalka								1
	Ouled boubker				1
	Mrilni				1
	Lakhtayba								1
	Douar markana				1	1
	Ghilane				1
	Douar bni marine				1
	Douar chorfa				1
	douar al kalb				1	1
	Douar old amer		1				1
	Hjar oukra		1
	Ouled boutaleb						1
	Tiourazen						1
	ouled Mbarak						1
	ouled Taib		1
	Od yaakoub		1
	B abdellah								1
	Bni frassen center	1	2		2	1			3
Aknoul	Aknoul			4	2	2	4	3	1
	Siwane				1	1
	Dour lakhlouk				1	1
	Bouysli					1
	Douar bouhdoud						2
	Dr izemouren						1	1
Ajdir	Ajdir center	1	1						2
Tizi ousli	Dor,ichahlalenj						1	1	1
	Dr taghilaste						1
	Douar bni hazem						1
	Ichallahen						1
	Sidi ali bourekba						1
	oulad zian						1
	Sidi ali bourakba						1
	S.Bourakba						1
	doar tilmlal
	Tizi ousli		1	1			1	1	1
Jbarna	Jbarna center							1
	Oulad hammou						2
Msila	Msila centre				1	1			7
Tainaste	Amtaher	2
	Taziante						1
	Beni Krama	1				1	1
	Ould amar	1
	Brarha		1		1
	Aouada				1	1
	Hlimoula					1	1
	Laamamra		2			1			1
	Tainaste center	3	2	7	1	3	2	2	4
Kaf el ghar	Ouled brahim							1
	Douar roukba				1
	Ouled bechir			1
	Kaf el ghar		1				1	1	1
Taifa	Taifa center			1	2		2
Traiba	Traiba center	2					2
El ghouzate	Douar ghouzate				2
	Fj tahar				1
	El Ghouzate center				2			2
Taddart	Taddart
	Douar trafi
	Harcha lagare
	Saguia
Sebbab	Bouhlal
	Soussane
	Talbia
	Boumalza
	Bourached
	Sebbab center
	El Guettara
	Haj Aissa
	Lagutouta
	Mezghama
	Sadria
Bni ftah	Bouar Bni aarja
	Bni ftah center					1	1		1
Boured	Boured center
Bab boudir	Bab boudir center
Bouyablane	Bouyablane center		1
Ouled zbair	Ouled ben teta			1
	ouled zbair center	1	2						2
Zerarda	Zerarda center				1			2
